# Supplementary material for: Patient centered radiology: investigating 3 Tesla whole body MRI acceptance in cancer patients
Source: Radiol Med. 2023 Jul 3;128(8):960–9. doi: 10.1007/s11547-023-01665-y (PMC10338551; doi:10.1007/s11547-023-01665-y)
Supplement: Supplementary file 1 — Supplementary file1 (XLSX 24 KB) [file 11547_2023_1665_MOESM1_ESM.xlsx]

## Sheet: dati_used
ID_PATIENT	SEX	AGE	DISEASE	DIZZINESS	TICKLES	MUSCLE STIMULATION	INVOLUNTARY MUSCLE CONTRACTION	INCREASED TEMPERATURE	INCREASED SWEATING	NUMBNESS	TINGLING	NAUSEA	METALLIC TASTE	FLASH LIGHTS	FEAR	FEAR_BEFORE	FEAR_DURING	FEAR_AFTER	HEADACHE	TACHYCARDIA	TACHYCARDIA_BEFOR	TACHYCARDIA_DURING	TACHYCARDIA_AFTER	EXAM DURATION	TIREDNESS	PLACEMENT	ROOM TEMPERATURE	NOISE	NARROW HOLE SPACE	HEALTHCARE PROFESSIONAL INTERACTION	WOULD DO THE EXAMINATION AGAIN	EXAM PREFERENCE	CONSIDERATIONS
1	M	85	MELANOMA	1	0	0	0	1	1	0	1	0	0	0	0				0	0				2	2	3	2	3	3	2	0	PET	Larger bore, shorter duration
2	M	64	MULTIPLE MYELOMA	0	0	0	1	1	0	3	2	0	0	0	0				0	0				2	4	1	1	2	2	2	0	PET	For less duration and more comfort
3	M	83	MULTIPLE MYELOMA	0	0	0	0	1	0	2	1	0	0	0	0				0	0				3	4	3	2	3	2	1	0	PET	For less duration and more comfort
4	M	64	MULTIPLE MYELOMA	0	0	0	0	1	0	2	3	0	0	0	0				0	0				3	4	2	1	2	2	2	0	CT	for less duration
5	M	85	MULTIPLE MYELOMA	0	0	0	0	1	0	0	0	0	0	0	0				0	0				3	4	3	2	3	3	1	0	CT	For less duration and more comfort
6	M	82	MULTIPLE MYELOMA	0	0	0	0	1	0	0	0	0	0	0	0				0	0				3	4	3	2	3	3	1	0	CT	For less duration and more comfort
7	M	65	PROSTATE	0	0	0	0	1	0	0	0	0	0	0	0				0	0				3	4	3	2	3	3	1	0	CT	For less duration and more comfort
8	M	75	MULTIPLE MYELOMA	0	0	0	0	0	0	1	0	0	0	0	0				0	0				2	3	2	2	2	3	1	0	PET	more comfort
9	M	62	MULTIPLE MYELOMA	0	0	0	0	0	0	1	0	0	0	0	0				0	0				2	4	2	2	2	3	1	0	PET	Larger bore, shorter duration
10	M	48	MULTIPLE MYELOMA	0	0	0	0	0	0	3	2	0	0	0	0				0	0				4	4	2	1	2	2	2	0	PET	Larger bore, shorter duration
11	F	81	MULTIPLE MYELOMA	0	0	0	0	0	0	3	1	0	0	0	0				0	0				4	4	3	2	2	2	1	0	PET	more comfort
12	F	57	BREAST	0	0	0	0	0	0	0	0	0	0	0	0				0	0				3	2	2	2	2	2	1	0	CT	For less duration and more comfort
13	F	51	MELANOMA	0	0	0	0	0	0	0	0	0	0	0	0				0	0				2	2	2	2	2	2	3	0	CT	For less duration and more comfort
14	M	55	MULTIPLE MYELOMA	0	0	0	0	1	0	0	0	0	0	0	0				0	0				2	1	2	2	2	2	1	1	PET	Larger bore, shorter duration
15	M	74	PROSTATE	0	0	0	1	1	0	1	1	0	0	0	0				0	0				3	3	2	2	2	2	2	1	CT	For less duration and more comfort
16	M	79	MULTIPLE MYELOMA	0	0	0	0	1	0	1	1	0	0	0	1	2	1	0	0	0				2	3	2	2	2	2	1	1	CT	For less duration and more comfort
17	M	76	PROSTATE	0	0	0	0	1	1	1	1	0	0	0	0				0	0				3	3	2	2	2	2	1	1	CT	For less duration and more comfort
18	M	66	PARAGANGLIOMA	0	0	0	0	1	1	0	0	0	0	0	0				0	0				2	2	2	2	2	2	1	1	CT	less duration
19	M	74	PROSTATE	0	0	0	1	1	1	1	1	0	0	0	0				0	0				2	2	3	2	3	2	1	1	CT	For less duration and more comfort
20	F	60	MULTIPLE MYELOMA	0	0	0	0	1	0	1	0	0	0	0	1	2	1	0	0	0				3	1	2	2	2	2	1	1	CT	For less duration and more comfort
21	M	51	PROSTATE	0	0	0	1	1	1	1	1	0	0	0	0				0	0				2	3	2	2	2	2	2	1	WB	For absence of contrast medium and radiation
22	M	57	MULTIPLE MYELOMA	0	0	0	1	1	0	0	0	0	0	0	0				0	0				2	1	2	1	2	2	1	1	WB	For absence of contrast medium and radiation
23	F	50	MULTIPLE MYELOMA	1	0	0	0	1	0	1	1	0	0	0	1	2	1	0	0	0				2	2	2	2	2	2	2	1	WB	for absence of radiation
24	F	26	STOMACH	1	0	0	0	1	0	0	0	0	0	0	0				0	0				2	4	3	1	2	2	1	1	WB	For absence of contrast medium and radiation
25	M	67	PROSTATE	0	0	0	0	1	0	0	0	0	0	0	0				0	0				2	1	2	2	2	2	1	1	WB	For absence of contrast medium and radiation
26	M	58	MULTIPLE MYELOMA	0	0	0	1	1	0	0	1	0	0	0	0				0	0				2	3	1	2	2	2	2	1	WB	For absence of contrast medium and radiation
27	F	37	BREAST	0	0	0	0	1	0	1	1	0	0	0	0				0	0				2	2	2	2	2	2	2	1	WB	For absence of contrast medium and radiation
28	F	73	MULTIPLE MYELOMA	0	0	0	0	1	0	2	1	0	0	0	0				0	0				2	2	2	2	2	2	2	1	WB=CT=PET
29	F	43	MELANOMA	0	0	0	0	1	0	1	1	0	0	0	0				0	0				2	2	2	2	2	2	2	1	WB=CT=PET
30	M	66	PARAGANGLIOMA	0	0	0	0	1	0	0	0	0	0	0	0				0	0				2	2	2	2	2	2	1	1	WB=CT=PET
31	F	82	MULTIPLE MYELOMA	0	0	0	0	1	0	0	0	0	0	0	0				0	0				2	2	2	2	2	2	1	1	WB=CT=PET
32	M	72	MULTIPLE MYELOMA	0	0	0	0	1	1	0	0	0	0	0	0				0	0				2	2	2	2	2	2	1	1	WB	For absence of contrast medium and radiation
33	M	67	PROSTATE	0	0	0	0	1	0	0	0	0	0	0	0				0	0				2	2	2	2	2	2	1	1	WB	for absence of radiation
34	F	44	MELANOMA	0	0	0	0	1	0	0	0	0	0	0	0				0	0				2	1	1	2	2	2	1	1	WB	For absence of contrast medium and radiation
35	M	58	STOMACH	0	0	0	0	1	0	0	0	0	0	0	0				0	0				2	1	1	2	2	2	1	1	WB	For absence of contrast medium and radiation
36	M	66	MULTIPLE MYELOMA	0	0	0	0	1	1	1	1	0	0	0	0				0	0				2	2	2	2	2	2	1	1	WB	for absence of radiation
37	F	69	NET	0	0	0	0	1	0	0	0	0	0	0	1	1	1	0	0	0				2	2	2	2	2	2	1	1	WB	For absence of contrast medium and radiation
38	F	46	MELANOMA	0	0	0	0	1	0	2	1	0	0	0	1	2	1	0	0	0				3	2	2	2	2	2	2	1	WB	For absence of contrast medium and radiation
39	F	33	BREAST	0	0	0	0	1	0	0	0	0	0	0	0				0	0				1	1	2	1	2	2	1	1	WB	For absence of contrast medium and radiation
40	M	73	PROSTATE	0	0	0	0	1	1	0	0	0	0	0	0				0	0				2	2	1	2	2	2	1	1	WB	For absence of contrast medium and radiation
41	F	45	MELANOMA	0	0	0	0	1	0	1	1	0	0	0	0				0	0				3	2	2	2	2	2	1	1	WB	For absence of contrast medium and radiation
42	M	73	MULTIPLE MYELOMA	0	0	0	0	1	0	0	1	0	0	0	0				0	0				2	4	2	2	2	2	1	1	WB	For absence of contrast medium and radiation
43	M	66	PROSTATE	0	0	0	0	1	0	0	0	0	0	0	0				0	0				2	1	2	1	2	2	1	1	WB	For absence of contrast medium and radiation
44	M	61	PROSTATE	0	0	0	0	1	0	0	0	0	0	0	0				0	0				2	1	2	1	2	2	1	1	WB	For absence of contrast medium and radiation
45	M	50	PROSTATE	0	0	0	0	1	0	0	0	0	0	0	0				0	0				2	1	2	1	2	2	1	1	WB	For absence of contrast medium and radiation
46	M	56	PROSTATE	0	0	0	0	1	0	0	0	0	0	0	0				0	0				2	1	3	2	3	2	1	1	WB	for absence of contrast medium
47	M	77	MULTIPLE MYELOMA	0	0	0	0	1	0	0	1	0	0	0	0				0	0				2	2	3	2	3	2	2	1	WB	for absence of contrast medium
48	M	71	MELANOMA	0	0	0	0	1	0	1	0	0	0	0	0				0	0				2	2	2	2	2	2	1	1	WB	for absence of radiation
49	M	73	KIDNEY	0	0	0	1	1	0	1	0	0	0	0	0				0	0				2	2	2	2	2	2	1	1	WB	for absence of radiation
50	M	71	MELANOMA	0	0	0	0	1	0	0	0	0	0	0	0				0	0				2	2	2	2	2	2	1	1	WB	for absence of radiation
51	F	21	PHEOCHROMOCYTOMA	0	0	0	0	1	0	0	1	0	0	0	0				0	0				3	1	2	1	2	2	1	1	WB	for absence of radiation
52	F	57	MULTIPLE MYELOMA	0	0	0	0	1	0	0	0	0	0	0	0				0	1	1	1	1	2	2	2	2	2	2	1	1	WB	For absence of contrast medium and radiation
53	F	73	MELANOMA	0	0	0	0	1	0	1	0	0	0	0	0				0	0				2	1	2	1	2	2	1	1	WB	For absence of contrast medium and radiation
54	F	55	BREAST	0	0	0	0	1	0	0	0	0	0	0	0				0	0				2	2	1	1	2	2	1	1	WB	For absence of contrast medium and radiation
55	F	59	BREAST	0	0	0	0	1	0	0	0	0	0	0	0				0	0				2	2	2	2	2	2	3	1	WB	For absence of contrast medium and radiation
56	F	68	KIDNEY	0	0	0	0	1	0	0	0	0	0	0	0				0	0				2	1	2	1	3	2	1	1	WB	For absence of contrast medium and radiation
57	F	58	MULTIPLE MYELOMA	0	0	0	0	1	1	1	1	0	0	0	0				0	0				2	3	2	2	2	2	1	1	WB	For absence of contrast medium and radiation
58	M	56	MULTIPLE MYELOMA	0	0	0	0	0	0	1	1	0	0	0	0				0	0				2	2	2	2	2	2	1	1	PET	for more comfort
59	M	64	PROSTATE	0	0	0	0	0	0	1	1	0	0	0	0				0	0				2	1	2	2	2	2	1	1	PET	Larger bore, shorter duration
60	F	22	PARAGANGLIOMA	0	0	0	0	0	0	0	0	0	0	0	0				0	0				3	2	2	1	2	3	1	1	CT	For less duration and more comfort
61	M	66	PARAGANGLIOMA	0	0	0	0	0	0	0	0	0	0	0	0				0	0				2	1	2	2	2	2	1	1	CT	for less duration
62	M	45	PROSTATE	0	0	0	0	0	0	0	0	0	0	0	0				0	0				2	1	2	1	2	2	1	1	CT	CT preferred for less duration
63	F	79	MULTIPLE MYELOMA	0	0	0	0	0	0	0	0	0	0	0	0				0	0				2	1	2	2	2	2	1	1	CT	CT preferred for less duration
64	F	73	MULTIPLE MYELOMA	0	0	0	0	0	0	0	0	0	0	0	0				0	0				2	1	2	2	2	2	1	1	CT	CT preferred for less duration
65	F	67	MULTIPLE MYELOMA	0	0	0	0	0	0	0	0	0	0	0	0				0	0				4	4	3	2	3	2	1	1	CT	for less duration
66	M	76	LYMPHOMA	0	0	0	0	0	0	1	1	0	0	0	0				0	0				2	1	2	2	2	2	1	1	CT	for less duration
67	M	60	MULTIPLE MYELOMA	0	0	0	0	0	0	0	0	0	0	0	0				0	0				3	4	2	2	2	2	1	1	CT	For less duration and more comfort
68	M	56	MULTIPLE MYELOMA	0	0	0	0	0	0	0	0	0	0	0	0				0	0				3	2	2	2	2	3	3	1	CT	For less duration and more comfort
69	F	38	OVARY	0	0	0	0	0	0	0	0	0	0	0	0				0	1	2	2	2	2	2	2	2	2	2	1	1	WB	For absence of contrast medium and radiation
70	F	60	BREAST	0	0	0	0	0	0	0	0	0	0	0	0				0	0				2	1	2	2	2	2	1	1	WB	For absence of contrast medium and radiation
71	F	50	THYME	0	0	0	0	0	0	0	0	0	0	0	0				0	0				2	1	2	2	2	2	1	1	WB	For absence of contrast medium and radiation
72	F	49	MULTIPLE MYELOMA	0	0	0	0	0	0	1	0	0	0	0	0				0	0				3	1	2	1	2	2	1	1	WB	For absence of contrast medium and radiation
73	F	72	MELANOMA	0	0	0	0	0	0	0	0	0	0	0	0				0	0				2	1	2	2	2	2	1	1	WB	For absence of contrast medium and radiation
74	F	66	MULTIPLE MYELOMA	0	0	0	0	0	0	0	0	0	0	0	0				0	0				2	1	2	2	2	2	1	1	WB	For absence of contrast medium and radiation
75	F	57	MULTIPLE MYELOMA	0	0	0	0	0	0	0	0	0	0	0	0				0	0				2	1	2	2	2	2	1	1	WB	For absence of contrast medium and radiation
76	M	57	KIDNEY	0	0	0	0	0	0	1	0	0	0	0	0				0	0				2	1	2	2	2	2	1	1	WB	For absence of contrast medium and radiation
77	M	55	LYMPHOMA	0	0	0	0	0	0	1	1	0	0	0	0				0	0				2	1	2	2	2	2	1	1	WB	For absence of contrast medium and radiation
78	M	73	PROSTATE	0	0	0	0	0	0	0	0	0	0	0	0				0	0				2	1	1	2	2	2	1	1	WB	For absence of contrast medium and radiation
79	F	71	BREAST	0	0	0	0	0	0	0	0	0	0	0	0				0	0				2	1	2	2	2	2	1	1	WB	For absence of contrast medium and radiation
80	F	56	BREAST	0	0	0	0	0	0	0	0	0	0	0	0				0	0				2	1	2	2	2	2	1	1	WB	For absence of contrast medium and radiation
81	F	41	BREAST	0	0	0	0	0	0	0	0	0	0	0	0				0	0				2	2	2	2	2	2	1	1	WB	For absence of contrast medium and radiation
82	F	52	OVARY	0	0	0	0	0	0	1	1	0	0	0	0				0	0				2	1	1	2	2	2	1	1	WB	For absence of contrast medium and radiation
83	M	71	MELANOMA	0	0	0	0	0	0	1	1	0	0	0	0				0	0				2	1	2	2	2	2	1	1	WB	For absence of contrast medium and radiation
84	M	67	PROSTATE	0	0	0	0	0	0	1	1	0	0	0	0				0	0				2	1	2	2	2	2	1	1	WB	For absence of contrast medium and radiation
85	F	61	MULTIPLE MYELOMA	0	0	0	0	0	0	1	1	0	0	0	0				0	0				2	2	2	2	2	2	2	1	WB	For absence of contrast medium and radiation
86	M	74	MULTIPLE MYELOMA	0	0	0	0	0	0	0	0	0	0	0	0				0	0				2	1	1	2	2	2	1	1	WB	for absence of radiation
87	M	61	MULTIPLE MYELOMA	0	0	0	0	0	0	0	0	0	0	0	0				0	0				2	1	2	1	2	2	1	1	WB	for absence of contrast medium
88	F	73	MULTIPLE MYELOMA	0	0	0	0	0	0	0	0	0	0	0	0				0	0				1	1	1	1	2	2	3	1	WB	for absence of contrast medium
89	F	23	MELANOMA	0	0	0	0	0	0	2	1	0	0	0	0				0	0				2	2	2	2	2	2	1	1	WB	for absence of radiation
90	M	65	MULTIPLE MYELOMA	0	0	0	0	0	0	1	1	0	0	0	1	2	1	0	0	0				3	2	1	2	2	2	1	1	WB=CT=PET
91	M	22	LYMPHOMA	0	0	0	0	0	0	1	0	0	0	0	0				0	0				2	2	2	2	2	2	2	1	WB=CT=PET
92	F	68	MULTIPLE MYELOMA	0	0	0	0	0	0	1	1	0	0	0	0				0	0				2	1	2	2	2	2	1	1	WB=CT=PET
93	M	74	MULTIPLE MYELOMA	0	0	0	0	0	0	0	1	0	0	0	0				0	0				2	2	2	2	2	2	1	1	WB=CT=PET
94	M	53	MELANOMA	0	0	0	0	0	0	0	1	0	0	0	0				0	0				2	3	2	1	2	2	1	1	WB=CT=PET
95	M	68	NET	0	0	0	0	0	0	0	1	0	0	0	0				0	0				2	2	2	1	2	2	2	1	WB=CT=PET
96	M	71	PROSTATE	0	0	0	0	0	0	0	0	0	0	0	0				0	0				2	1	2	2	2	2	1	1	WB=CT=PET
97	M	60	MULTIPLE MYELOMA	0	0	0	0	0	0	0	0	0	0	0	0				0	0				2	1	2	2	2	2	1	1	WB	for absence of radiation
98	F	57	MELANOMA	0	0	0	0	0	0	0	0	0	0	0	0				0	0				2	1	2	2	2	2	1	1	WB	better tolerated than the former
99	F	69	MULTIPLE MYELOMA	0	0	0	0	0	0	0	0	0	0	0	0				0	0				2	1	1	1	2	2	1	1	WB	For absence of contrast medium and radiation
100	M	70	MULTIPLE MYELOMA	0	0	0	0	0	0	0	0	0	0	0	0				0	0				2	1	1	1	2	2	1	1	WB	For absence of contrast medium and radiation
101	M	69	MULTIPLE MYELOMA	0	0	0	0	0	0	0	0	0	0	0	0				0	0				2	1	1	1	2	2	1	1	WB	For absence of contrast medium and radiation
102	M	69	MULTIPLE MYELOMA	0	0	0	0	0	0	0	0	0	0	0	0				0	0				2	1	2	1	2	2	1	1	WB	For absence of contrast medium and radiation
103	M	57	LYMPHOMA	0	0	0	0	0	0	0	0	0	0	0	0				0	0				2	1	2	2	2	2	1	1	WB	For absence of contrast medium and radiation
104	M	63	PROSTATE	0	0	0	0	0	0	0	0	0	0	0	0				0	0				2	1	2	2	2	2	1	1	WB	For absence of contrast medium and radiation
105	F	46	OVARY	0	0	0	0	0	0	0	0	0	0	0	0				0	0				3	1	2	2	2	3	1	1	WB	For absence of contrast medium and radiation
106	M	62	GIST	0	0	0	0	0	0	0	0	0	0	0	0				0	0				2	1	2	2	2	2	1	1	WB	for absence of radiation
107	F	41	MULTIPLE MYELOMA	0	0	0	0	0	0	0	0	0	0	0	0				0	0				2	1	2	2	2	2	1	1	WB	For absence of contrast medium and radiation
108	F	66	OVARY	0	0	0	0	0	0	0	0	0	0	0	0				0	0				2	1	2	2	2	2	1	1	WB	For absence of contrast medium and radiation
109	M	63	PROSTATE	0	0	0	0	0	0	0	0	0	0	0	0				0	0				2	1	2	2	2	2	1	1	WB	For absence of contrast medium and radiation
110	M	63	THYROID	0	0	0	0	0	0	0	0	0	0	0	1	1	0	0	0	0				2	2	2	2	2	2	1	1	WB	for absence of contrast medium
111	F	45	THYROID	0	0	0	0	0	0	0	0	0	0	0	0				0	0				2	1	2	1	2	2	1	1	WB	for absence of radiation
112	M	67	MULTIPLE MYELOMA	0	0	0	0	0	0	2	1	0	0	0	0				0	0				2	2	2	2	3	2	1	1	WB	for absence of contrast medium
113	F	64	MULTIPLE MYELOMA	1	0	0	0	0	0	1	0	0	0	0	0				0	0				2	2	2	1	2	2	2	1	WB	for absence of radiation
114	M	48	LYMPHOMA	0	0	0	0	0	0	1	1	0	0	0	1	1	1	0	0	0				2	1	2	1	2	2	1	1	WB	for absence of radiation
115	F	39	BREAST	0	0	0	0	0	0	0	0	0	0	0	0				0	0				2	1	1	1	2	2	1	1	WB	for absence of radiation
116	F	74	BREAST	0	0	0	0	0	0	0	0	0	0	0	0				0	0				2	1	2	2	2	2	1	1	WB	for absence of radiation
117	F	73	BREAST	0	0	0	0	0	0	0	0	0	0	0	0				0	0				2	1	2	2	2	2	1	1	WB	for absence of radiation
118	M	75	MULTIPLE MYELOMA	0	0	0	0	0	0	0	0	0	0	0	0				0	0				2	1	2	2	2	2	1	1	WB	for absence of radiation
119	M	70	MULTIPLE MYELOMA	0	0	0	0	0	0	0	0	0	0	0	0				0	0				2	1	2	2	2	2	1	1	WB	for absence of radiation
120	M	51	MULTIPLE MYELOMA	0	0	0	0	0	0	0	0	0	0	0	0				0	0				2	1	2	2	2	2	1	1	WB	for absence of radiation
121	F	70	BREAST	0	0	0	0	0	0	0	0	0	0	0	0				0	0				2	2	2	2	2	2	1	1	WB	for absence of radiation
122	F	69	MULTIPLE MYELOMA	0	0	0	0	0	0	0	0	0	0	0	0				0	0				2	2	2	2	2	2	1	1	WB	for absence of radiation
123	M	56	MULTIPLE MYELOMA	0	0	0	0	0	0	0	0	0	0	0	0				0	0				2	2	2	2	2	2	1	1	WB	for absence of radiation
124	F	61	OVARY	0	0	0	0	0	0	1	0	0	0	0	0				0	0				2	3	1	2	2	2	1	1	WB	for absence of radiation
125	F	62	BREAST	0	0	0	0	0	0	0	0	0	0	0	0				0	0				2	4	1	2	2	2	1	1	WB	for absence of radiation
126	M	75	MELANOMA	0	0	0	0	0	0	1	0	0	0	0	0				0	0				2	1	2	1	2	2	1	1	WB	for absence of radiation
127	F	81	MULTIPLE MYELOMA	0	0	0	0	0	0	0	1	0	0	0	0				0	0				2	1	1	2	2	2	1	1	WB	for absence of radiation
128	F	53	MULTIPLE MYELOMA	0	0	0	0	0	0	1	1	0	0	0	0				0	0				2	1	2	1	2	2	1	1	WB	for absence of radiation
129	F	65	MELANOMA	0	0	0	0	0	0	0	1	0	0	0	0				0	0				2	2	2	2	2	2	1	1	WB	for absence of radiation
130	F	22	PARAGANGLIOMA	0	0	0	0	0	0	0	1	0	0	0	0				0	0				2	3	2	1	2	2	1	1	WB	for absence of radiation
131	F	58	MULTIPLE MYELOMA	0	0	0	0	0	0	1	1	0	0	0	0				0	0				2	2	1	1	2	2	2	1	WB	for absence of radiation
132	F	70	LYMPHOMA	0	0	0	0	0	0	1	1	0	0	0	0				0	0				2	2	1	2	2	2	2	1	WB	for absence of radiation
133	M	76	MULTIPLE MYELOMA	0	0	0	0	0	0	0	1	0	0	0	0				0	0				2	3	1	2	2	2	2	1	WB	for absence of radiation
134	M	66	PROSTATE	0	0	0	0	0	0	0	0	0	0	0	0				0	0				2	4	2	2	2	2	1	1	WB	for absence of radiation
